# Supplementary material for: An In Vitro Orbital Flow Model to Study Mechanical Loading Effects on Osteoblasts
Source: Biology (Basel). 2024 Aug 23;13(9):646. doi: 10.3390/biology13090646 (PMC11428209; doi:10.3390/biology13090646)
Supplement: Supplementary file 1 [file biology-13-00646-s001.zip]

Archive with 1 entries (1 files):
- biology-3146413-supplementary.pptx
